# Supplementary material for: Unveiling nonessential gene deletions that confer significant morphological phenotypes beyond natural yeast strains
Source: BMC Genomics. 2014 Oct 25;15(1):932. doi: 10.1186/1471-2164-15-932 (PMC4221665; doi:10.1186/1471-2164-15-932)
Supplement: Supplementary file 3 — Additional file 3: Table S1: Mahalanobis distance of the gene deletion mutants. The 110 mutants used in this study were selected by Mahalanobis distance or the principal components listed in the table. (XLSX 18 KB) [file 12864_2014_6623_MOESM3_ESM.xlsx]

## Sheet: TableS1
No	ORF	Gene	Distance	Note
1	YLR370C	ARC18	56.0759
2	YBR101C	FES1	55.6705
3	YJL127C	SPT10	55.1233
4	YLR233C	EST1	54.0876	*
5	YHR191C	CTF8	54.0444
6	YBL025W	RRN10	53.1886
7	YPR164W	MMS1	52.8062
8	YCR002C	CDC10	52.61
9	YJL080C	SCP160	51.5102
10	YEL036C	ANP1	50.8518
11	YOL086C	ADH1	50.5749	*
12	YDR129C	SAC6	50.3228
13	YOR080W	DIA2	49.5439
14	YIL040W	APQ12	49.2107
15	YGL206C	CHC1	49.3461
16	YAL047C	SPC72	49.1314
17	YLR338W	YLR338W	48.2765
18	YBR112C	CYC8	47.337	*
19	YNL059C	ARP5	47.0238
20	YOL115W	PAP2	46.8657
21	YBL094C	YBL094C	46.0371
22	YPL106C	SSE1	45.567
23	YJL075C	YJL075C	44.1517
24	YLR182W	SWI6	44.0626
25	YJL140W	RPB4	43.7316
26	YBR081C	SPT7	43.7463
27	YPR135W	CTF4	43.9646
28	YOR141C	ARP8	43.8296
29	YOL148C	SPT20	43.5191	*
30	YDR264C	AKR1	43.3987
31	YDR159W	SAC3	42.7971
32	YMR216C	SKY1	42.7214
33	YDR245W	MNN10	42.5711
34	YOR035C	SHE4	42.1886
35	YBR185C	MBA1	42.7502
36	YPR163C	TIF3	42.1252
37	YGR262C	BUD32	41.9528
38	YLR403W	SFP1	42.0682
39	YEL044W	IES6	41.778
40	YDR138W	HPR1	42.1277
41	YDR532C	KRE28	41.9468
42	YER155C	BEM2	41.9047
43	YGL223C	COG1	41.8271
44	YKL048C	ELM1	41.6451
45	YNL298W	CLA4	41.3255	*
46	YJR077C	MIR1	40.6725
47	YNL171C	YNL171C	40.9762	*
48	YKL026C	GPX1	40.3523
49	YGR092W	DBF2	40.5436
50	YHR031C	RRM3	40.3537
51	YDR493W	MZM1	40.6529
52	YML024W	RPS17A	40.5222
53	YOR198C	BFR1	40.4226
54	YKL113C	RAD27	40.3075
55	YDR300C	PRO1	39.5839
56	YML028W	TSA1	39.4176
57	YPR097W	YPR097W	39.4829
58	YMR116C	ASC1	39.2607
59	YDL116W	NUP84	38.8523
60	YLR358C	YLR358C	39.1844
61	YJR055W	HIT1	39.5058
62	YGR006W	PRP18	39.2797
63	YHL030W	ECM29	38.9877	*
64	YGL163C	RAD54	38.6418
65	YER044C	ERG28	38.7904
66	YLL002W	RTT109	38.7623
67	YBL058W	SHP1	38.5633
68	YKL054C	DEF1	38.2164
69	YJL184W	GON7	37.7266
70	YHR064C	SSZ1	38.0609
71	YKL216W	URA1	37.6856
72	YDR200C	VPS64	37.9424
73	YJL189W	RPL39	37.163
74	YNL148C	ALF1	37.0467
75	YER070W	RNR1	37.1879	*
76	YMR091C	NPL6	37.2144
77	YGR180C	RNR4	37.1241
78	YDR369C	XRS2	36.8309
79	YGL038C	OCH1	36.5739
80	YGL070C	RPB9	36.6885
81	YKL126W	YPK1	36.5308
82	YCR066W	RAD18	36.8625
83	YIL009C-A	EST3	36.5213
84	YPR119W	CLB2	36.2636
85	YBR200W	BEM1	36.6315
86	YPL172C	COX10	36.4949
87	YLR322W	YLR322W	35.8866
88	YOR332W	VMA4	36.0372
89	YPL129W	TAF14	36.2793
90	YBR085W	AAC3	35.8468	*
91	YBL007C	SLA1	36.1335
92	YNL250W	RAD50	36.0541
93	YMR142C	RPL13B	36.2071
94	YOR058C	ASE1	35.946
95	YDR414C	ERD1	36.1796
96	YOR258W	HNT3	36.0702
97	YOL072W	THP1	35.6254
98	YNL271C	BNI1	35.9402
99	YER111C	SWI4	35.6759
100	YKL159C	RCN1	35.5004
101	YMR014W	BUD22	34.9494	PC5
102	YHR193C	EGD2	34.0941	PC7
103	YGR122W	YGR122W	33.3364	PC9
104	YDL047W	SIT4	33.3966	PC7
105	YOR369C	RPS12	31.8628	PC4, PC14
106	YNL197C	WHI3	32.032	PC1
107	YMR205C	PFK2	30.4753	PC16*
108	YCR034W	FEN1	29.1958	PC19
109	YOL004W	SIN3	29.414	PC17
110	YPR030W	CSR2	28.6671	PC4
111	YBR078W	ECM33	28.6976	PC19
112	YEL015W	EDC3	27.8299	PC11
113	YNL264C	PDR17	26.6717	PC8
114	YAL022C	FUN26	26.3542	PC8
115	YMR104C	YPK2	26.194	PC20
116	YML088W	UFO1	24.3751	PC12
117	YMR052C-A	YMR052C-A	23.8826	PC3
118	YGL003C	CDH1	23.2944	PC5
119	YDR297W	SUR2	23.2218	PC10
120	YLR356W	ATG33	22.1543	PC13
121	YOR364W	URN1	12.3267	**
122	YBR293W	AIM3	13.7384	**
123	YCR092C	YBR139W	13.8472	**
124	YBR139W	VBA2	13.9374	**
125	YCR082W	PHO89	13.9784	**
126	YBR108W	YCR049C	14.0875	**
127	YCR102C	YIH1	14.095	**
128	YHL043W	FUB1	14.3016	**
129	YCR076C	AHC2	14.3522	**
130	YFR032C-A	MSH3	14.3713	**
131	YDL194W	YCR102C	14.3922	**
132	YDL095W	YDL086W	14.4011	**
133	YDR377W	PMT1	14.4328	**
134	YCR049C	SNF3	14.5337	**
135	YCR059C	ATP17	14.5613	**
136	YHL024W	RPL29	14.6157	**
137	YFR041C	ERJ5	14.6338	**
138	YBR296C	RIM4	14.9653	**
139	YDL086W	ECM34	15.0235	**
140	YPR152C	YOR364W	15.1218	**
PC numbers in Note column indicate the principal components that were used to select the mutants.
*Failed to obtain data due to bad growth
**The next most variable 20 gene-deletion strains
