# Supplementary material for: Unveiling nonessential gene deletions that confer significant morphological phenotypes beyond natural yeast strains
Source: BMC Genomics. 2014 Oct 25;15(1):932. doi: 10.1186/1471-2164-15-932 (PMC4221665; doi:10.1186/1471-2164-15-932)
Supplement: Supplementary file 6 — Additional file 6: Table S2: P values of the one-sample test for the identification of the deletion mutants having an abnormal morphology not seen in the natural yeast strains. Asterisk indicates significant P value at P <0.05 with the Bonferroni correction (n =440). (XLSX 20 KB) [file 12864_2014_6623_MOESM6_ESM.xlsx]

## Sheet: TableS2
No	ORF	PC1	PC2	PC3	PC4	Gene	Description
1	YOR198C	0.00174	0.00362	0.07	1.26E-17*	BFR1	Component of mRNP complexes associated with polyribosomes
2	YMR091C	0.516	0.0312	0.138	4.06E-16*	NPL6	Component of the RSC chromatin remodeling complex
3	YHR191C	0.135	0.163	0.305	4.56E-15*	CTF8	Subunit of a Ctf18 RFC-like complex
4	YHR064C	0.572	0.0128	0.98	9.97E-12*	SSZ1	Hsp70 protein that interacts with Zuo1p
5	YNL250W	0.204	0.00736	0.195	4.50E-11*	RAD50	Subunit of MRX complex with Mre11p and Xrs2p
6	YLR182W	0.0174	8.90E-05*	0.352	2.01E-10*	SWI6	Transcription cofactor
7	YMR104C	0.883	2.16E-10*	0.247	0.0113	YPK2	Protein kinase with similarity to serine/threonine protein kinase Ypk
8	YPL106C	4.27E-05*	0.768	0.22	2.73E-10*	SSE1	ATPase component of the heat shock protein Hsp90 chaperone complex
9	YDR264C	3.61E-10*	0.205	0.76	0.689	AKR1	Palmitoyl transferase involved in protein palmitoylation
10	YJR077C	0.826	1.54E-09*	0.109	0.000305	MIR1	Mitochondrial phosphate carrier
11	YGR180C	0.00264	0.987	0.256	5.69E-09*	RNR4	Ribonucleotide-diphosphate reductase (RNR) small subunit
12	YPR164W	0.0974	0.508	0.544	4.14E-08*	MMS1	Subunit of an E3 ubiquitin ligase complex involved in replication rep
13	YDR493W	0.996	7.44E-08*	0.33	2.93E-06*	MZM1	Protein required for assembly of the cytochrome bc(1) complex
14	YBR101C	0.909	7.62E-08*	0.339	0.000383	FES1	Hsp70 (Ssa1p) nucleotide exchange factor
15	YCR066W	0.316	1.49E-07*	0.142	0.817	RAD18	E3 ubiquitin ligase
16	YDL047W	0.545	1.65E-07*	0.235	0.0821	SIT4	Type 2A-related serine-threonine phosphatase
17	YMR052C-A	0.987	3.30E-07*	0.443	0.00731	YMR052C-A	Dubious ORF
18	YJL127C	0.918	3.45E-07*	0.422	0.00306	SPT10	Putative histone acetylase with a role in transcriptional silencing
19	YPR135W	5.63E-07*	0.0846	0.0987	0.0292	CTF4	Chromatin-associated protein
20	YGL163C	0.00261	0.00296	0.33	5.84E-07*	RAD54	DNA-dependent ATPase that stimulates strand exchange
21	YJL140W	0.769	9.55E-07*	0.184	0.491	RPB4	RNA polymerase II subunit B32
22	YJR055W	0.297	1.02E-06*	0.815	0.0313	HIT1	Protein of unknown function
23	YOR258W	0.00886	1.84E-06*	0.0973	0.000448	HNT3	DNA 5' AMP hydrolase involved in DNA repair
24	YOR332W	0.766	3.37E-06*	0.165	4.03E-05*	VMA4	Subunit E of the V1 domain of the vacuolar H+-ATPase (V-ATPase)
25	YNL059C	0.000512	0.0194	0.353	3.48E-06*	ARP5	Nuclear actin-related protein involved in chromatin remodeling
26	YCR034W	0.877	8.44E-06*	0.129	0.0577	FEN1	Fatty acid elongase, involved in sphingolipid biosynthesis
27	YOL072W	0.824	0.47	0.423	1.22E-05*	THP1	Nuclear pore-associated protein
28	YDL116W	0.454	1.61E-05*	0.153	0.758	NUP84	Subunit of the Nup84p subcomplex of the nuclear pore complex (NPC)
29	YGL223C	1.79E-05*	0.0409	0.585	0.472	COG1	Essential component of the conserved oligomeric Golgi complex
30	YBR081C	2.55E-05*	0.00112	0.58	0.00182	SPT7	Subunit of the SAGA transcriptional regulatory complex
31	YBL025W	0.173	2.80E-05*	0.459	0.141	RRN10	Protein involved in promoting high level transcription of rDNA
32	YEL044W	0.00891	0.0562	0.103	3.76E-05*	IES6	Protein that associates with the INO80 chromatin remodeling complex
33	YDR245W	0.75	0.814	0.0478	4.62E-05*	MNN10	Subunit of a Golgi mannosyltransferase complex
34	YML028W	0.762	0.177	0.787	6.41E-05*	TSA1	Thioredoxin peroxidase
35	YOR058C	0.939	9.49E-05*	0.57	0.739	ASE1	Mitotic spindle midzone localized protein
36	YOR035C	0.823	1.08E-04*	0.014	0.000248	SHE4	Protein containing a UCS (UNC-45/CRO1/SHE4) domain
37	YGR006W	0.55	0.671	0.00531	0.000125	PRP18	Splicing factor and component of snRNP U5
38	YKL054C	0.153	0.000158	0.459	0.303	DEF1	RNAPII degradation factor
39	YPL129W	0.000175	0.249	0.591	0.0071	TAF14	Subunit of TFIID
40	YKL126W	0.965	0.111	0.212	0.000214	YPK1	Serine/threonine protein kinase
41	YKL048C	0.000219	0.116	0.607	0.17	ELM1	Serine/threonine protein kinase that regulates cellular morphogenesis
42	YNL271C	0.0125	0.485	0.0774	0.000263	BNI1	Formin
43	YNL148C	0.000407	0.338	0.98	0.666	ALF1	Alpha-tubulin folding protein
44	YGL003C	0.508	0.284	0.632	0.000509	CDH1	Activator of anaphase-promoting complex/cyclosome (APC/C)
45	YDR532C	0.0432	0.394	0.12	0.000666	KRE28	Subunit of a kinetochore-microtubule binding complex
46	YCR002C	0.703	0.0722	0.651	0.00069	CDC10	Component of the septin ring, required for cytokinesis
47	YPR119W	0.000988	0.604	0.833	0.00229	CLB2	B-type cyclin involved in cell cycle progression
48	YLR322W	0.0242	0.481	0.0552	0.00104	YLR322W	Dubious ORF
49	YBL007C	0.517	0.316	0.381	0.00108	SLA1	Cytoskeletal protein binding protein
50	YEL036C	0.978	0.394	0.0637	0.00111	ANP1	Subunit of the alpha-1,6 mannosyltransferase complex
51	YMR216C	0.981	0.335	0.256	0.00142	SKY1	SR protein kinase (SRPK)
52	YJL189W	0.176	0.00167	0.136	0.0402	RPL39	Ribosomal 60S subunit protein L39
53	YOR141C	0.00836	0.00173	0.772	0.0261	ARP8	Nuclear actin-related protein involved in chromatin remodeling
54	YGL038C	0.615	0.00222	0.0137	0.37	OCH1	Mannosyltransferase of the cis-Golgi apparatus
55	YER111C	0.00227	0.0295	0.77	0.452	SWI4	DNA binding component of the SBF complex (Swi4p-Swi6p)
56	YLR338W	0.689	0.0153	0.0296	0.00229	YLR338W	Dubious ORF
57	YOR369C	0.888	0.00235	0.947	0.799	RPS12	Protein component of the small (40S) ribosomal subunit
58	YDR138W	0.00245	0.385	0.171	0.13	HPR1	Subunit of THO/TREX complexes
59	YBR200W	0.00247	0.764	0.222	0.928	BEM1	Protein containing SH3-domains
60	YBL094C	0.495	0.00276	0.643	0.204	YBL094C	Dubious ORF
61	YDR300C	0.00296	0.0518	0.0612	0.64	PRO1	Gamma-glutamyl kinase
62	YNL264C	0.297	0.263	0.872	0.00303	PDR17	Phosphatidylinositol transfer protein (PITP)
63	YDR369C	0.101	0.00383	0.361	0.00365	XRS2	Protein required for DNA repair
64	YER155C	0.47	0.00433	0.856	0.942	BEM2	Rho GTPase activating protein (RhoGAP)
65	YIL009C-A	0.661	0.261	0.966	0.00436	EST3	Component of the telomerase holoenzyme
66	YJL075C	0.00476	0.182	0.612	0.189	YJL075C	Dubious ORF
67	YHR193C	0.939	0.0661	0.875	0.00573	EGD2	Alpha subunit of the nascent polypeptide-associated complex (NAC)
68	YML024W	0.83	0.738	0.693	0.00574	RPS17A	Ribosomal protein 51 (rp51) of the small (40s) subunit
69	YBL058W	0.624	0.00612	0.821	0.945	SHP1	UBX domain protein that regulates protein phosphatase 1 Glc7p
70	YMR116C	0.54	0.406	0.85	0.00624	ASC1	G-protein beta subunit and guanine nucleotide dissociation inhibitor
71	YLR370C	0.161	0.0294	0.478	0.00837	ARC18	Subunit of the ARP2/3 complex
72	YGR262C	0.0101	0.761	0.0998	0.152	BUD32	Protein kinase
73	YHR031C	0.654	0.436	0.766	0.0102	RRM3	DNA helicase involved in rDNA replication and Ty1 transposition
74	YIL040W	0.832	0.0231	0.982	0.0106	APQ12	Protein required for nuclear envelope morphology
75	YJL184W	0.014	0.574	0.269	0.991	GON7	Component of the EKC/KEOPS complex
76	YGL206C	0.101	0.874	0.0141	0.187	CHC1	Clathrin heavy chain
77	YAL047C	0.0147	0.0619	0.119	0.582	SPC72	Component of the cytoplasmic Tub4p (gamma-tubulin) complex
78	YOR080W	0.0275	0.527	0.382	0.0148	DIA2	Origin-binding F-box protein
79	YDR129C	0.679	0.0213	0.0581	0.0513	SAC6	Fimbrin, actin-bundling protein
80	YMR142C	0.344	0.0502	0.876	0.0235	RPL13B	Ribosomal 60S subunit protein L13B
81	YNL197C	0.942	0.0278	0.752	0.0478	WHI3	RNA binding protein that sequesters CLN3 mRNA in cytoplasmic foci
82	YEL015W	0.527	0.0324	0.942	0.357	EDC3	Non-essential conserved protein with a role in mRNA decapping
83	YGL070C	0.0841	0.115	0.0337	0.133	RPB9	RNA polymerase II subunit B12.6
84	YOL115W	0.242	0.15	0.0408	0.823	PAP2	Non-canonical poly(A) polymerase
85	YLR356W	0.8	0.0426	0.671	0.0521	ATG33	Mitochondrial mitophagy-specific protein
86	YJL080C	0.0465	0.217	0.482	0.694	SCP160	Essential RNA-binding G protein effector of mating response pathway
87	YML088W	0.634	0.047	0.887	0.134	UFO1	F-box receptor protein
88	YAL022C	0.501	0.0476	0.924	0.174	FUN26	Vacuolar membrane transporter with broad nucleoside selectivity
89	YDR159W	0.831	0.46	0.691	0.0531	SAC3	Nuclear pore-associated protein
90	YKL216W	0.858	0.0568	0.661	0.742	URA1	Dihydroorotate dehydrogenase
91	YBR185C	0.989	0.216	0.937	0.0703	MBA1	Membrane-associated mitochondrial ribosome receptor
92	YBR078W	0.807	0.115	0.486	0.0745	ECM33	GPI-anchored protein of unknown function
93	YPR030W	0.869	0.245	0.974	0.0783	CSR2	Nuclear ubiquitin protein ligase binding protein
94	YDR297W	0.72	0.079	0.871	0.363	SUR2	Sphinganine C4-hydroxylase
95	YPL172C	0.997	0.0817	0.818	0.494	COX10	Heme A:farnesyltransferase
96	YGR092W	0.0835	0.796	0.983	0.33	DBF2	Ser/Thr kinase involved in transcription and stress response
97	YGR122W	0.653	0.0853	0.91	0.101	YGR122W	Protein that may be involved in pH regulation
98	YKL159C	0.723	0.179	0.87	0.0858	RCN1	Protein involved in calcineurin regulation during calcium signaling
99	YKL113C	0.194	0.617	0.888	0.111	RAD27	5' to 3' exonuclease
100	YLR358C	0.437	0.242	0.329	0.122	YLR358C	Protein of unknown function
101	YDR200C	0.412	0.841	0.976	0.157	VPS64	Protein required for cytoplasm to vacuole targeting of proteins
102	YLR403W	0.581	0.337	0.946	0.163	SFP1	Regulates transcription of ribosomal protein and biogenesis genes
103	YER044C	0.91	0.171	0.844	0.454	ERG28	Endoplasmic reticulum membrane protein
104	YOL004W	0.416	0.701	0.202	0.606	SIN3	Component of the Sin3p-Rpd3p histone deacetylase complex
105	YPR163C	0.936	0.205	0.822	0.386	TIF3	Translation initiation factor eIF-4B
106	YLL002W	0.675	0.213	0.813	0.868	RTT109	Histone acetyltransferase
107	YKL026C	0.996	0.284	0.913	0.767	GPX1	Phospholipid hydroperoxide glutathione peroxidase
108	YDR414C	0.33	0.396	0.534	0.293	ERD1	Predicted membrane protein required for lumenal ER protein retention
109	YPR097W	0.975	0.332	0.984	0.97	YPR097W	Protein that contains a PX domain and binds phosphoinositides
110	YMR014W	0.653	0.963	0.643	0.875	BUD22	Protein involved in rRNA maturation and ribosomal subunit biogenesis
