# Supplementary material for: Unveiling nonessential gene deletions that confer significant morphological phenotypes beyond natural yeast strains
Source: BMC Genomics. 2014 Oct 25;15(1):932. doi: 10.1186/1471-2164-15-932 (PMC4221665; doi:10.1186/1471-2164-15-932)
Supplement: Supplementary file 8 — Additional file 8: Figure S6: PC loadings and independent morphological features. The 1st PCA indicates the PCA for the Z-values of the natural strains and the 110 gene deletion strains. The 2nd PCA indicates the PCA for the Z-values of 40 replicates of BY4743 as null-distributed data. The PCs in the 1st PCA column indicate significant loadings between the indicated PCs and the parameters. The parameters among same PCs in 2nd PCA column are likely to be correlated with each other, and these parameter traits should be interpreted as being biologically the same. (XLSX 26 KB) [file 12864_2014_6623_MOESM8_ESM.xlsx]

## Sheet: FigS6
ID	1stPCA	PC1	PC2	PC3	PC4	2ndPCA	PC1a	PC1b	PC2a	PC2b	PC2c	PC3a	PC4a	PC4b	Description
C103_A1B	PC1	0.981933	0.0362389	0.0789126	-0.0259662	PC1a	0.899328	0.12601	-	-	-	-	-	-	Long_axis_length_in_mother
C103_C	PC1	0.980914	0.0541262	0.0424376	0.0129989	PC1a	0.794047	0.229186	-	-	-	-	-	-	Long_axis_length_in_mother
C128_A1B	PC1	0.978623	0.0666762	0.0485445	-0.0823976	PC1a	0.931249	0.117875	-	-	-	-	-	-	Distance_between_middle_point_of_neck_and_mother_hip
C103_A	PC1	0.971068	0.14074	0.00750635	-0.00204408	PC1a	0.71058	0.0254459	-	-	-	-	-	-	Long_axis_length_in_whole_cell
C112_A1B	PC1	0.970727	0.120242	-0.00654464	-0.0870519	PC1a	0.908977	0.00966576	-	-	-	-	-	-	Distance_between_middle_point_of_neck_and_mother_center
C128_C	PC1	0.963424	0.147163	0.0102069	-0.010163	PC1a	0.87413	0.227142	-	-	-	-	-	-	Distance_between_middle_point_of_neck_and_mother_hip
D102_A	PC1	0.959853	0.0605243	-0.0659972	-0.0580138	PC1a	0.757764	-0.0131493	-	-	-	-	-	-	Distance_between_nuclear_gravity_center_and_mother_tip
D185_C	PC1	0.953985	0.210833	-0.0639198	-0.0248739	PC1a	0.875108	-0.192313	-	-	-	-	-	-	Total_length_of_two_straight_segments_D11-1C4-1_and_D11-2C4-1
D127_A	PC1	0.950201	0.0544086	-0.116411	-0.0586239	PC1a	0.720427	0.037173	-	-	-	-	-	-	Distance_between_nuclear_brightest_point_and_cell_tip
C112_C	PC1	0.948459	0.174745	-0.0500853	-0.00665237	PC1a	0.768898	0.114895	-	-	-	-	-	-	Distance_between_middle_point_of_neck_and_mother_center
D186_C	PC1	0.9462	0.222473	-0.0602418	-0.0277428	PC1a	0.841932	-0.211342	-	-	-	-	-	-	Total_length_of_two_straight_segments_D12-1C4-1_and_D12-2C4-1
C12-1_C	PC1	0.940805	0.183087	-0.164786	-0.0258151	PC1a	0.887969	0.161259	-	-	-	-	-	-	Mother_cell_outline_length
C102_C	PC1	0.939971	0.176581	-0.1648	-0.0834639	PC1a	0.878078	-0.0951608	-	-	-	-	-	-	Whole_cell_outline_length
C12-1_A1B	PC1	0.938864	0.229077	-0.137539	-0.0711104	PC1a	0.936603	0.104591	-	-	-	-	-	-	Mother_cell_outline_length
D104_A1B	PC1	0.932589	-0.0274596	0.248054	-0.0113214	PC1a	0.920822	0.170362	-	-	-	-	-	-	Distance_between_nuclear_gravity_center_and_mother_tip
D126_A1B	PC1	0.930022	-0.0184498	0.243969	-0.0329869	PC1a	0.895791	0.204727	-	-	-	-	-	-	Distance_between_nuclear_gravity_center_and_mother_hip
D129_A1B	PC1	0.926938	-0.0345222	0.244543	-0.0116909	PC1a	0.884854	0.317959	-	-	-	-	-	-	Distance_between_nuclear_brightest_point_and_mother_tip
D142_A1B	PC1	0.925719	-0.024841	0.24016	-0.033727	PC1a	0.869209	0.345495	-	-	-	-	-	-	Distance_between_nuclear_brightest_point_and_mother_hip
C102_A1B	PC1	0.906101	0.343736	-0.0814888	0.0981465	PC1a	0.913287	0.222226	-	-	-	-	-	-	Whole_cell_outline_length
C107_C	PC1	0.888988	0.280146	-0.019581	-0.0780703	PC1a	0.797477	-0.324771	-	-	-	-	-	-	Long_axis_length_in_bud
C12-1_A	PC1	0.883349	0.335172	-0.246385	-0.0397616	PC1a	0.851363	0.00624497	-	-	-	-	-	-	Whole_cell_outline_length
C111_A1B	PC1	0.870606	0.166552	0.154806	-0.0645565	PC1a	0.634328	0.188301	-	-	-	-	-	-	Distance_between_bud_tip_and_mother_short_axis_extension
C101_C	PC1	0.852029	0.304457	-0.352534	-0.0820807	PC1a	0.935088	-0.0127378	-	-	-	-	-	-	Whole_cell_size
D145_A1B	PC1	0.85175	-0.0703304	0.364892	-0.0961794	PC1a	0.855484	0.126737	-	-	-	-	-	-	Distance_between_nuclear_outline_point_D7_and_mother_hip
C101_A1B	PC1	0.84748	0.406086	-0.276769	0.0395706	PC1a	0.959485	0.136767	-	-	-	-	-	-	Whole_cell_size
C11-1_A1B	PC1	0.843807	0.340851	-0.318727	-0.0838845	PC1a	0.957104	0.0693341	-	-	-	-	-	-	Mother_cell_size
D116_C	PC1	0.839217	0.233497	-0.156825	0.0502725	PC1a	0.877352	-0.378035	-	-	-	-	-	-	Distance_between_two_nuclear_gravity_centers_through_middle_point_of_neck
C11-1_C	PC1	0.836686	0.315109	-0.353807	-0.0335229	PC1a	0.929589	0.145647	-	-	-	-	-	-	Mother_cell_size
C11-1_A	PC1	0.810631	0.398615	-0.361054	-0.0539533	PC1a	0.896125	0.00559368	-	-	-	-	-	-	Whole_cell_size
D134_C	PC1	0.805943	0.281534	-0.172172	0.0505466	PC1a	0.874077	-0.353725	-	-	-	-	-	-	Distance_between_two_nuclear_brightest_points_through_middle_point_of_neck
C11-2_C	PC1	0.798124	0.270742	-0.310094	-0.153434	PC1a	0.721442	-0.321952	-	-	-	-	-	-	Bud_cell_size
D109_C	PC1	0.775215	0.343551	-0.162824	-0.00465663	PC1a	0.685428	0.0693802	-	-	-	-	-	-	Distance_between_nuclear_gravity_center_in_bud_and_middle_point_of_neck
D136_A1B	PC1	0.775012	-0.0517462	0.0875579	0.0210125	PC1a	0.827575	0.364206	-	-	-	-	-	-	Distance_between_nuclear_brightest_point_and_mother_center
D131_C	PC1	0.760184	0.370989	-0.180986	0.00462816	PC1a	0.714421	0.054282	-	-	-	-	-	-	Distance_between_nuclear_brightest_point_in_bud_and_middle_point_of_neck
D108_C	PC1	0.75241	0.120087	-0.122932	0.0814554	PC1a	0.760503	-0.565434	-	-	-	-	-	-	Distance_between_nuclear_gravity_center_in_mother_and_middle_point_of_neck
C111_C	PC1	0.75206	0.400437	0.0771468	-0.0975532	PC1a	0.75701	-0.0274323	-	-	-	-	-	-	Distance_between_bud_tip_and_mother_short_axis_extension
D118_A1B	PC1	0.744759	-0.0470962	0.179215	0.0245735	PC1a	0.878158	0.161402	-	-	-	-	-	-	Distance_between_nuclear_gravity_center_and_mother_center
D130_C	PC1	0.710428	0.173672	-0.132819	0.0753125	PC1a	0.791758	-0.49951	-	-	-	-	-	-	Distance_between_nuclear_brightest_point_in_mother_and_middle_point_of_neck
C107_A1B	PC1	0.669529	0.399074	0.132511	0.296526	PC1a	0.641027	0.287816	-	-	-	-	-	-	Long_axis_length_in_bud
D143_C	PC1	0.624838	0.042711	-0.0262476	0.100933	PC1a	0.716062	-0.57112	-	-	-	-	-	-	Distance_between_nuclear_outline_point_D6-1_in_mother_and_middle_point_of_neck
C12-2_A1B	PC1	0.616161	0.431307	0.0450697	0.316861	PC1a	0.666426	0.296124	-	-	-	-	-	-	Bud_cell_outline_length
C115_C	PC1	-0.703722	0.368514	-0.542815	-0.084691	PC1a	0.743178	-0.0284259	-	-	-	-	-	-	Mother_axis_ratio
C115_A1B	PC1	-0.705998	0.387288	-0.531196	-0.0760086	PC1a	0.869294	-0.0739124	-	-	-	-	-	-	Mother_axis_ratio
C115_A	PC1	-0.725494	0.343623	-0.534959	-0.0851592	PC1a	0.861171	-0.0550166	-	-	-	-	-	-	Whole_cell_axis_ratio
D103_C	PC1	0.863923	0.171688	0.0839165	-0.0605384	PC1b	-0.121873	0.899985	-	-	-	-	-	-	Distance_between_nuclear_gravity_center_in_mother_and_mother_tip
D125_C	PC1	0.853546	0.155615	0.114612	-0.0940033	PC1b	-0.0600201	0.927232	-	-	-	-	-	-	Distance_between_nuclear_gravity_center_in_mother_and_mother_hip
D128_C	PC1	0.848198	0.148671	0.0733012	-0.06936	PC1b	-0.182475	0.86506	-	-	-	-	-	-	Distance_between_nuclear_brightest_point_in_mother_and_mother_tip
D141_C	PC1	0.839745	0.126427	0.107015	-0.103619	PC1b	-0.135553	0.913591	-	-	-	-	-	-	Distance_between_nuclear_brightest_point_in_mother_and_mother_hip
D145_C	PC1	0.765723	0.135814	0.270267	-0.0531623	PC1b	-0.0555262	0.876275	-	-	-	-	-	-	Distance_between_nuclear_outline_point_D7_in_mother_and_mother_hip
A112	PC2	-0.169698	0.893691	0.297248	0.116144	PC2a	-	-	0.635546	-0.296706	-0.395595	-	-	-	actin_bcd_ratio
A107	PC2	-0.0375073	0.833728	0.317315	0.207139	PC2a	-	-	0.820128	-0.201881	-0.0291705	-	-	-	actin_c_api_ratio
A108	PC2	-0.140316	0.801376	0.163336	0.153119	PC2a	-	-	0.652651	0.115063	0.569887	-	-	-	actin_d_iso_ratio
A102_A1B	PC2	-0.0931321	0.768467	0.296907	0.321252	PC2a	-	-	0.808491	0.0840325	-0.142689	-	-	-	Bud_actin_region_ratio_to_total_region
D211	PC2	0.00541235	0.763748	0.181968	0.0668247	PC2a	-	-	0.829875	-0.186073	0.135033	-	-	-	nuclear_A1_ratio_to_nuclear_AA1BC_cells
A8-2_A1B	PC2	0.264117	0.742756	0.092821	0.200966	PC2a	-	-	0.682813	0.345792	0.175162	-	-	-	Total_brightness_of_actin_region_in_bud
A7-2_A1B	PC2	0.326259	0.727856	0.151493	0.274464	PC2a	-	-	0.799096	0.158305	0.0336728	-	-	-	Size_of_actin_region_in_bud
A9_C	PC2	-0.120427	0.703363	0.225851	0.127887	PC2a	-	-	0.633985	0.304272	0.299418	-	-	-	Proportion_of_actin_region_at_neck
C116_C	PC2	-0.305828	0.674412	-0.257636	-0.0264134	PC2a	-	-	0.803357	0.267756	-0.00193363	-	-	-	Axis_ratio_ratio
D200	PC2	-0.0011324	0.665866	0.270918	0.150616	PC2a	-	-	0.746323	-0.22675	0.069259	-	-	-	nuclear_A1_ratio
C121	PC2	-0.042123	0.665338	0.195201	0.215354	PC2a	-	-	0.765746	0.0328884	0.364952	-	-	-	medium_bud_ratio
C116_A1B	PC2	-0.286564	0.647548	-0.288403	0.04205	PC2a	-	-	0.604325	0.343841	-0.094615	-	-	-	Axis_ratio_ratio
A8-1_A1B	PC2	0.408341	-0.606467	-0.381236	-0.258426	PC2a	-	-	-0.660578	0.123367	0.332395	-	-	-	Total_brightness_of_actin_region_in_mother
C13_C	PC2	0.325955	-0.617612	0.39539	0.175935	PC2a	-	-	-0.803907	-0.0989519	0.107748	-	-	-	Mother_cell_fitness_for_ellipse
A7-1_A1B	PC2	0.483697	-0.631149	-0.309249	-0.127484	PC2a	-	-	-0.740522	0.127259	0.32311	-	-	-	Size_of_actin_region_in_mother
CCV114_C	PC2	0.314655	-0.666048	0.0957736	-0.033853	PC2a	-	-	-0.852949	-0.191267	-0.176367	-	-	-	Noise_of_bud_axis_ratio
CCV128_C	PC2	-0.0583345	-0.713379	-0.165767	0.33555	PC2a	-	-	-0.630544	-0.188815	-0.0739979	-	-	-	Noise_of_distance_between_middle_point_of_neck_and_mother_hip
CCV112_C	PC2	-0.0366584	-0.769524	-0.0231864	0.294567	PC2a	-	-	-0.668433	-0.22169	0.051774	-	-	-	Noise_of_distance_between_middle_point_of_neck_and_mother_center
D199	PC2	0.0123461	-0.790277	0.0794267	-0.0590655	PC2a	-	-	-0.652945	0.0985024	-0.371165	-	-	-	nuclear_A_ratio
D210	PC2	0.0336041	-0.790617	0.00196502	-0.142951	PC2a	-	-	-0.787121	0.199284	-0.345942	-	-	-	nuclear_A_ratio_to_nuclear_AA1BC_cells
C119	PC2	0.0578887	-0.796524	0.0106028	-0.135411	PC2a	-	-	-0.786465	0.192509	-0.34572	-	-	-	no_bud_ratio
A105	PC2	0.182778	-0.869878	-0.117643	-0.0808559	PC2a	-	-	-0.64285	0.449423	0.294331	-	-	-	actin_a_ratio
A111	PC2	0.2223	-0.896592	-0.248493	-0.131369	PC2a	-	-	-0.707835	0.321095	0.398171	-	-	-	actin_ae_ratio
A106_A	PC2	-0.215302	0.839602	0.227695	0.0980141	PC2b	-	-	0.109364	-0.767252	0.209187	-	-	-	Actin_b_ratio
A112_C	PC2	-0.0836683	0.746942	0.0120439	-0.0752396	PC2b	-	-	0.163605	0.701502	-0.324147	-	-	-	Actin_cd_ratio
A104_C	PC2	-0.107428	0.640093	0.0781632	-0.0499929	PC2b	-	-	0.35041	0.630197	-0.362781	-	-	-	Relative_distance_of_actin_patch_center_from_neck_in_bud
A108_C	PC2	-0.175761	0.612328	-0.0342707	-0.0878008	PC2b	-	-	0.113655	0.689703	-0.000528008	-	-	-	Actin_d_iso_ratio
A7-1_A	PC2	0.542293	-0.604122	-0.329737	-0.0495334	PC2b	-	-	-0.180723	0.762941	-0.168182	-	-	-	Size_of_actin_region
A101_A	PC2	0.266822	-0.790261	-0.230155	-0.0499764	PC2b	-	-	-0.398241	0.700362	-0.0464663	-	-	-	Actin_region_ratio_in_whole_cell
A105_A	PC2	0.221904	-0.830812	-0.206427	-0.101665	PC2b	-	-	-0.241221	0.786514	-0.10902	-	-	-	Actin_a_ratio
C122	PC2	-0.0751839	0.614302	-0.108833	0.25142	PC2c	-	-	0.322419	-0.173759	0.639802	-	-	-	large_bud_ratio
C109_A1B	PC3	0.217019	0.358375	-0.636027	0.0708333	PC3a	-	-	-	-	-	0.910665	-	-	Neck_width
C109_C	PC3	0.173046	0.335216	-0.65935	-0.0115788	PC3a	-	-	-	-	-	0.795765	-	-	Neck_width
D152_A1B	PC3	-0.173938	0.131219	-0.667309	0.02796	PC3a	-	-	-	-	-	-0.688554	-	-	Mobility_of_nucleus_in_mother
C104_A1B	PC3	0.212623	0.573005	-0.686165	-0.146112	PC3a	-	-	-	-	-	0.970992	-	-	Short_axis_length_in_mother
C104_A	PC3	0.240956	0.58609	-0.693525	-0.121005	PC3a	-	-	-	-	-	0.937632	-	-	Short_axis_length_in_whole_cell
C104_C	PC3	0.228221	0.532362	-0.713215	-0.0984773	PC3a	-	-	-	-	-	0.952327	-	-	Short_axis_length_in_mother
CCV103_A1B	PC4	-0.0522874	-0.354816	-0.162474	0.751625	PC4a	-	-	-	-	-	-	-0.837119	-0.381029	Noise_of_long_axis_length_in_mother
CCV128_A1B	PC4	-0.0249993	-0.451004	-0.234295	0.707976	PC4a	-	-	-	-	-	-	-0.837484	-0.0240669	Noise_of_distance_between_middle_point_of_neck_and_mother_hip
CCV101_A1B	PC4	-0.0107243	-0.304903	-0.153423	0.707189	PC4a	-	-	-	-	-	-	-0.68096	-0.167478	Noise_of_whole_cell_size
CCV11-1_A1B	PC4	0.127881	-0.326866	-0.101776	0.676146	PC4a	-	-	-	-	-	-	-0.719935	-0.586617	Noise_of_mother_cell_size
CCV12-1_A1B	PC4	0.0618177	-0.452983	-0.0617706	0.645111	PC4a	-	-	-	-	-	-	-0.778917	-0.510796	Noise_of_mother_cell_outline_length
CCV112_A1B	PC4	-0.0359289	-0.530359	-0.140462	0.625904	PC4a	-	-	-	-	-	-	-0.784238	0.0258933	Noise_of_distance_between_middle_point_of_neck_and_mother_center
CCV102_A1B	PC4	-0.0233792	-0.390697	-0.0626301	0.604363	PC4a	-	-	-	-	-	-	-0.601439	0.340661	Noise_of_whole_cell_outline_length
CCV11-1_C	PC4	0.00560756	-0.354146	-0.180972	0.646702	PC4b	-	-	-	-	-	-	-0.56137	0.70044	Noise_of_mother_cell_size
CCV101_C	PC4	0.0562236	-0.340413	-0.234303	0.600824	PC4b	-	-	-	-	-	-	-0.584161	0.627197	Noise_of_whole_cell_size
