# Supplementary material for: Unveiling nonessential gene deletions that confer significant morphological phenotypes beyond natural yeast strains
Source: BMC Genomics. 2014 Oct 25;15(1):932. doi: 10.1186/1471-2164-15-932 (PMC4221665; doi:10.1186/1471-2164-15-932)
Supplement: Supplementary file 10 — Additional file 10: Table S3: The phenotypes annotated to the 36 heteroclite genes. Annotations were collected from the phenotypes listed in the Saccharomyces genome database (http://www.yeastgenome.org/). (XLSX 14 KB) [file 12864_2014_6623_MOESM10_ESM.xlsx]

## Sheet: TableS3
ORF	Gene	Average LSC*	Growth defect	Environmental stress	Chemical stress	Ethanol stress	Sporulation defect
YBL025w	RRN10	-0.49203	**	UV resistance: decreased
YBR081C	SPT7	NA	vegetative growth: decreased rate	heat sensitivity: increased	resistance to hydroxyurea: decreased	resistance to ethanol: decreased
YBR101C	FES1	NA		UV resistance: decreased	alkaline pH resistance: decreased
YCR034W	FEN1	-0.14662	**	alkaline pH resistance: decreased	resistance to bleomycin: decreased
YCR066W	RAD18	NA	vegetative growth: decreased rate	UV resistance: decreased		resistance to ethanol: decreased
YDL047W	SIT4	-0.42452	**	heat sensitivity: increased	resistance to cycloheximide: decreased
YDL116w	NUP84	-0.29147	**	acid pH resistance: decreased		resistance to ethanol: decreased	sporulation: decreased
YDR245w	MNN10	-0.21467	**		resistance to tunicamycin: decreased
YDR264C	AKR1	-0.48338	**	acid pH resistance: decreased	resistance to benomyl: decreased		sporulation: decreased
YDR493W	MZM1	0.03981				resistance to ethanol: decreased
YEL044W	IES6	-0.06756		heat sensitivity: increased
YGL163C	RAD54	-0.06395		UV resistance: decreased	resistance to bleomycin: decreased
YGL223C	COG1	-0.0165		heat sensitivity: increased	resistance to acrolein: decreased
YGR180C	RNR4	-0.25634	**	cold sensitivity: increased	resistance to cycloheximide: decreased
YHR064C	SSZ1	NA	vegetative growth: decreased rate	cold sensitivity: increased	resistance to hygromycin B: decreased		sporulation: decreased
YHR191C	CTF8	NA	vegetative growth: decreased rate	resistance to sodium arsenite: decreased	resistance to miconazole: decreased
YJL127C	SPT10	-0.21538	**	heat sensitivity: increased		resistance to ethanol: decreased	sporulation: decreased
YJL140W	RPB4	-0.50125	**	acid pH resistance: decreased
YJR055W	HIT1	-0.2837	**	heat sensitivity: increased
YJR077C	MIR1	0.02499		heat sensitivity: increased
YLR182w	SWI6	-0.08643		cold sensitivity: increased	resistance to hydroxyurea: decreased
YML028w	TSA1	-0.01041		UV resistance: decreased
YMR052C-A	Dubois	0.0073			resistance to nickel sulfate: decreased
YMR091C	NPL6	-0.13377	**	acid pH resistance: decreased	esistance to hygromycin B: decreased
YMR104C	YPK2	0.02292		resistance to glycolaldehyde: decreased	resistance to hydroxyurea: decreased
YNL059c	ARP5	-0.60338	**	acid pH resistance: decreased	resistance to cadmium dichloride: decreased
YNL250W	RAD50	-0.13746	**	UV resistance: decreased	resistance to bleomycin: decreased		spore germination: decreased
YOL072W	THP1	-0.43311	**	metal resistance: decreased	resistance to hygromycin B: decreased		sporulation: abnormal
YOR035c	SHE4	-0.1071	**	UV resistance: decreased	acid pH resistance: decreased
YOR058c	ASE1	0.01659			resistance to hydroxyurea: decreased
YOR198c	BFR1	-0.05889		heat sensitivity: increased	resistance to hygromycin B: decreased
YOR258w	HNT3	0.06941			resistance to dimethyl sulfoxide: decreased	resistance to ethanol: decreased
YOR332w	VMA4	0.02297		acid pH resistance: decreased			sporulation efficiency: decreased
YPL106c	SSE1	-0.41097	**	heat sensitivity: increased	resistance to hygromycin B: decreased
YPR135w	CTF4	-0.24621	**	UV resistance: decreased
YPR164w	MMS1	-0.11093	**	heat sensitivity: increased	resistance to verrucarin A: decreased
*Logarithmic (natural logarithm) strain coefficients (LSC) defined in Waringer et al. (2003)
**10% decrease in fitness defined by LSC
