# Supplementary material for: Unveiling nonessential gene deletions that confer significant morphological phenotypes beyond natural yeast strains
Source: BMC Genomics. 2014 Oct 25;15(1):932. doi: 10.1186/1471-2164-15-932 (PMC4221665; doi:10.1186/1471-2164-15-932)
Supplement: Supplementary file 12 — Additional file 12: Table S4: List of the GOs annotated to at least three of the 36 heteroclite genes. P values were calculated by the MANOVA. (XLSX 11 KB) [file 12864_2014_6623_MOESM12_ESM.xlsx]

## Sheet: TableS4
GOID	GO.term	Name space	P value	Number of genes in a genome	Number of genes in 110 gene-deletion strains	Number of genes in 36 detected strains	Genes in 36 detected strains
GO.0006406	mRNA export from nucleus	biological_process	5.66964e-06	62	6	3	NUP84, RPB4, THP1
GO.0034605	cellular response to heat	biological_process	4.20423e-19	33	5	3	NUP84, RPB4, SWI6
GO.0043566	structure-specific DNA binding	molecular_function	0.00403391	87	6	4	RAD18, RAD50, RPB4, THP1
GO.0003697	single-stranded DNA binding	molecular_function	8.99342e-06	48	4	3	RAD18, RAD50, RPB4
GO.0001302	replicative cell aging	biological_process	2.02972e-05	47	4	3	CTF4, SIT4, TSA1
GO.0005844	polysome	cellular_component	9.36524e-07	32	5	4	BFR1, SSE1, SSZ1, TSA1
GO.0000725	recombinational repair	biological_process	1.17234e-06	59	5	4	CTF4, MMS1, RAD50, RAD54
GO.0000724	double-strand break repair via homologous recombination	biological_process	0.000292336	47	4	3	CTF4, RAD50, RAD54
GO.0006302	double-strand break repair	biological_process	0.0654073	97	8	4	CTF4, NUP84, RAD50, RAD54
GO.0006338	chromatin remodeling	biological_process	0.944985	79	5	3	ARP5, NPL6, RAD54
GO.0008094	DNA-dependent ATPase activity	molecular_function	0.0793613	58	7	4	ARP5, NPL6, RAD18, RAD54
GO.0043543	protein acylation	biological_process	0.000530724	65	5	3	AKR1, SPT10, SPT7
GO.0032506	cytokinetic process	biological_process	0.760997	83	7	3	ASE1, MNN10, THP1
