# Supplementary material for: Unveiling nonessential gene deletions that confer significant morphological phenotypes beyond natural yeast strains
Source: BMC Genomics. 2014 Oct 25;15(1):932. doi: 10.1186/1471-2164-15-932 (PMC4221665; doi:10.1186/1471-2164-15-932)
Supplement: Supplementary file 13 — Additional file 13: Table S5: The models of the probability distributions and descriptions of the 501 parameters. (XLSX 28 KB) [file 12864_2014_6623_MOESM13_ESM.xlsx]

## Sheet: TableS5
Names	Distribution	Link function η(y)	Description
C11-1_A	Gamma	loga	Whole_cell_size
C12-1_A	Gamma	loga	Whole_cell_outline_length
C13_A	Gamma	loga	Whole_cell_fitness_for_ellipse
C103_A	Gamma	loga	Long_axis_length_in_whole_cell
C104_A	Gamma	loga	Short_axis_length_in_whole_cell
C126_A	Gamma	loga	Brightness_difference_of_cell_wall
C127_A	Gamma	loga	Thickness_difference_of_cell_wall
A7-1_A	Gamma	loga	Size_of_actin_region
A8-1_A	Gamma	loga	Actin_region_brightness
A120_A	Gamma	loga	Total_length_of_actin_patch_link
A121_A	Gamma	loga	Maximal_distance_between_patches
A122_A	Gamma	loga	Number_of_bright_actin_patches
A123_A	Gamma	loga	Ratio_of_actin_patches_to_actin_region
D14-1_A	Gamma	loga	Nuclear_size
D15-1_A	Gamma	loga	Nuclear_brightness
D16-1_A	Gamma	loga	Maximal_intensity_of_nuclear_brightness
D17-1_A	Gamma	loga	Nuclear_fitness_for_ellipse
D102_A	Gamma	loga	Distance_between_nuclear_gravity_center_and_mother_tip
D117_A	Gamma	loga	Distance_between_nuclear_gravity_center_and_cell_center
D127_A	Gamma	loga	Distance_between_nuclear_brightest_point_and_cell_tip
D135_A	Gamma	loga	Distance_between_nuclear_brightest_point_and_cell_center
D154_A	Gamma	loga	Angle_between_C1D1-1_and_C1C1-2
D155_A	Gamma	loga	Angle_between_C1D2-1_and_C1C1-2
D173_A	Gamma	loga	Maximal_distance_between_nuclear_gravity_center_and_nuclear_outline
D176_A	Gamma	loga	Nuclear_long_axis_length
D179_A	Gamma	loga	Nuclear_minimum_radius
D188_A	Gamma	loga	Distance_between_nuclear_gravity_center_and_brightest_point
D191_A	Gamma	loga	Average_of_nuclear_brightness
D194_A	Gamma	loga	Maximal_intensity_of_nuclear_brightness_divided_by_average
C11-1_A1B	Gamma	loga	Mother_cell_size
C11-2_A1B	Gamma	loga	Bud_cell_size
C12-1_A1B	Gamma	loga	Mother_cell_outline_length
C12-2_A1B	Gamma	loga	Bud_cell_outline_length
C13_A1B	Gamma	loga	Mother_cell_fitness_for_ellipse
C101_A1B	Gamma	loga	Whole_cell_size
C102_A1B	Gamma	loga	Whole_cell_outline_length
C103_A1B	Gamma	loga	Long_axis_length_in_mother
C104_A1B	Gamma	loga	Short_axis_length_in_mother
C105_A1B	Gamma	loga	Neck_position
C106_A1B	Gamma	loga	Bud_direction
C107_A1B	Gamma	loga	Long_axis_length_in_bud
C108_A1B	Gamma	loga	Short_axis_length_in_bud
C109_A1B	Gamma	loga	Neck_width
C110_A1B	Gamma	loga	Distance_between_bud_tip_and_mother_long_axis_extension
C111_A1B	Gamma	loga	Distance_between_bud_tip_and_mother_short_axis_extension
C112_A1B	Gamma	loga	Distance_between_middle_point_of_neck_and_mother_center
C113_A1B	Gamma	loga	Distance_between_bud_tip_and_mother_long_axis_through_middle_point_of_neck
C114_A1B	Gamma	loga	Bud_axis_ratio
C116_A1B	Gamma	loga	Axis_ratio_ratio
C126_A1B	Gamma	loga	Brightness_difference_of_cell_wall
C127_A1B	Gamma	loga	Thickness_difference_of_cell_wall
C128_A1B	Gamma	loga	Distance_between_middle_point_of_neck_and_mother_hip
A7-1_A1B	Gamma	loga	Size_of_actin_region_in_mother
A7-2_A1B	Gamma	loga	Size_of_actin_region_in_bud
A8-1_A1B	Gamma	loga	Total_brightness_of_actin_region_in_mother
A8-2_A1B	Gamma	loga	Total_brightness_of_actin_region_in_bud
A120_A1B	Gamma	loga	Total_length_of_actin_patch_link
A121_A1B	Gamma	loga	Maximal_distance_between_patches
A122_A1B	Gamma	loga	Number_of_bright_actin_patches
A123_A1B	Gamma	loga	Ratio_of_actin_patches_to_actin_region
D14-3_A1B	Gamma	loga	Nuclear_size
D15-3_A1B	Gamma	loga	Nuclear_brightness
D16-3_A1B	Gamma	loga	Maximal_intensity_of_nuclear_brightness
D17-3_A1B	Gamma	loga	Nuclear_fitness_for_ellipse
D104_A1B	Gamma	loga	Distance_between_nuclear_gravity_center_and_mother_tip
D110_A1B	Gamma	loga	Distance_between_nuclear_gravity_center_and_middle_point_of_neck
D118_A1B	Gamma	loga	Distance_between_nuclear_gravity_center_and_mother_center
D126_A1B	Gamma	loga	Distance_between_nuclear_gravity_center_and_mother_hip
D129_A1B	Gamma	loga	Distance_between_nuclear_brightest_point_and_mother_tip
D132_A1B	Gamma	loga	Distance_between_nuclear_brightest_point_and_middle_point_of_neck
D136_A1B	Gamma	loga	Distance_between_nuclear_brightest_point_and_mother_center
D142_A1B	Gamma	loga	Distance_between_nuclear_brightest_point_and_mother_hip
D143_A1B	Gamma	loga	Distance_between_nuclear_outline_point_D6-1_and_middle_point_of_neck
D145_A1B	Gamma	loga	Distance_between_nuclear_outline_point_D7_and_mother_hip
D152_A1B	Gamma	loga	Mobility_of_nucleus_in_mother
D154_A1B	Gamma	loga	Angle_between_C1D1-1_and_C1C1-2
D155_A1B	Gamma	loga	Angle_between_C1D2-1_and_C1C1-2
D161_A1B	Gamma	loga	Angle_between_D3-1D4-1_and_C1-1C1-2_or_between_D3-3D4-3_and_C1-1C1-2
D165_A1B	Gamma	loga	Angle_between_D3-1D4-1_and_C1C4-1_or_between_D3-3D4-3_and_C1C4-1
D169_A1B	Gamma	loga	Angle_between_C4-1D1-1_and_C4-1C1
D170_A1B	Gamma	loga	Angle_between_C4-1D2-1_and_C4-1C1
D172_A1B	Gamma	loga	Angle_between_C4-1D4_and_C4-1C1
D175_A1B	Gamma	loga	Maximal_distance_between_nuclear_gravity_center_and_nuclear_outline
D178_A1B	Gamma	loga	Nuclear_long_axis_length
D181_A1B	Gamma	loga	Nuclear_minimum_radius
D190_A1B	Gamma	loga	Distance_between_nuclear_gravity_center_and_brightest_point
D193_A1B	Gamma	loga	Average_of_nuclear_brightness
D196_A1B	Gamma	loga	Maximal_intensity_of_nuclear_brightness_divided_by_average
C11-1_C	Gamma	loga	Mother_cell_size
C11-2_C	Gamma	loga	Bud_cell_size
C12-1_C	Gamma	loga	Mother_cell_outline_length
C12-2_C	Gamma	loga	Bud_cell_outline_length
C13_C	Gamma	loga	Mother_cell_fitness_for_ellipse
C101_C	Gamma	loga	Whole_cell_size
C102_C	Gamma	loga	Whole_cell_outline_length
C103_C	Gamma	loga	Long_axis_length_in_mother
C104_C	Gamma	loga	Short_axis_length_in_mother
C105_C	Gamma	loga	Neck_position
C106_C	Gamma	loga	Bud_direction
C107_C	Gamma	loga	Long_axis_length_in_bud
C108_C	Gamma	loga	Short_axis_length_in_bud
C109_C	Gamma	loga	Neck_width
C110_C	Gamma	loga	Distance_between_bud_tip_and_mother_long_axis_extension
C111_C	Gamma	loga	Distance_between_bud_tip_and_mother_short_axis_extension
C112_C	Gamma	loga	Distance_between_middle_point_of_neck_and_mother_center
C113_C	Gamma	loga	Distance_between_bud_tip_and_mother_long_axis_through_middle_point_of_neck
C114_C	Gamma	loga	Bud_axis_ratio
C116_C	Gamma	loga	Axis_ratio_ratio
C126_C	Gamma	loga	Brightness_difference_of_cell_wall
C127_C	Gamma	loga	Thickness_difference_of_cell_wall
C128_C	Gamma	loga	Distance_between_middle_point_of_neck_and_mother_hip
A7-1_C	Gamma	loga	Size_of_actin_region_in_mother
A7-2_C	Gamma	loga	Size_of_actin_region_in_bud
A8-1_C	Gamma	loga	Total_brightness_of_actin_region_in_mother
A8-2_C	Gamma	loga	Total_brightness_of_actin_region_in_bud
A120_C	Gamma	loga	Total_length_of_actin_patch_link
A121_C	Gamma	loga	Maximal_distance_between_patches
A122_C	Gamma	loga	Number_of_bright_actin_patches
A123_C	Gamma	loga	Ratio_of_actin_patches_to_actin_region
D14-1_C	Gamma	loga	Nuclear_size_in_mother
D14-2_C	Gamma	loga	Nuclear_size_in_bud
D14-3_C	Gamma	loga	Nuclear_size_in_whole_cell
D15-1_C	Gamma	loga	Nuclear_brightness_in_mother
D15-2_C	Gamma	loga	Nuclear_brightness_in_bud
D15-3_C	Gamma	loga	Nuclear_brightness_in_whole_cell
D16-1_C	Gamma	loga	Maximal_intensity_of_nuclear_brightness_in_mother
D16-2_C	Gamma	loga	Maximal_intensity_of_nuclear_brightness_in_bud
D16-3_C	Gamma	loga	Maximal_intensity_of_nuclear_brightness_in_whole_cell
D17-1_C	Gamma	loga	Nuclear_fitness_for_ellipse_in_mother
D17-2_C	Gamma	loga	Nuclear_fitness_for_ellipse_in_bud
D103_C	Gamma	loga	Distance_between_nuclear_gravity_center_in_mother_and_mother_tip
D108_C	Gamma	loga	Distance_between_nuclear_gravity_center_in_mother_and_middle_point_of_neck
D109_C	Gamma	loga	Distance_between_nuclear_gravity_center_in_bud_and_middle_point_of_neck
D116_C	Gamma	loga	Distance_between_two_nuclear_gravity_centers_through_middle_point_of_neck
D117_C	Gamma	loga	Distance_between_nuclear_gravity_center_in_mother_and_mother_center
D119_C	Gamma	loga	Distance_between_nuclear_gravity_center_in_bud_and_bud_center
D121_C	Gamma	loga	Distance_between_nuclear_gravity_center_in_bud_and_bud_tip
D125_C	Gamma	loga	Distance_between_nuclear_gravity_center_in_mother_and_mother_hip
D128_C	Gamma	loga	Distance_between_nuclear_brightest_point_in_mother_and_mother_tip
D130_C	Gamma	loga	Distance_between_nuclear_brightest_point_in_mother_and_middle_point_of_neck
D131_C	Gamma	loga	Distance_between_nuclear_brightest_point_in_bud_and_middle_point_of_neck
D134_C	Gamma	loga	Distance_between_two_nuclear_brightest_points_through_middle_point_of_neck
D135_C	Gamma	loga	Distance_between_nuclear_brightest_point_in_mother_and_mother_center
D137_C	Gamma	loga	Distance_between_nuclear_brightest_point_in_bud_and_bud_center
D139_C	Gamma	loga	Distance_between_nuclear_brightest_point_in_bud_and_bud_tip
D141_C	Gamma	loga	Distance_between_nuclear_brightest_point_in_mother_and_mother_hip
D143_C	Gamma	loga	Distance_between_nuclear_outline_point_D6-1_in_mother_and_middle_point_of_neck
D144_C	Gamma	loga	Distance_between_nuclear_outline_point_D6-2_in_bud_and_middle_point_of_neck
D145_C	Gamma	loga	Distance_between_nuclear_outline_point_D7_in_mother_and_mother_hip
D146_C	Gamma	loga	Distance_between_nuclear_outline_point_D8_in_bud_and_bud_tip
D151_C	Gamma	loga	Ratio_of_distance_between_each_nucleus_and_middle_point_of_neck
D152_C	Gamma	loga	Mobility_of_nucleus_in_mother
D153_C	Gamma	loga	Mobility_of_nucleus_in_bud
D154_C	Gamma	loga	Angle_between_C1D1-1_and_C1C1-2
D155_C	Gamma	loga	Angle_between_C1D2-1_and_C1C1-2
D156_C	Gamma	loga	Angle_between_C2D1-2_and_C2C4-2
D157_C	Gamma	loga	Angle_between_C2D2-2_and_C2C4-2
D158_C	Gamma	loga	Angle_between_D1-1D1-2_and_C1-1C1-2
D159_C	Gamma	loga	Angle_between_D2-1D2-2_and_C1-1C1-2
D162_C	Gamma	loga	Angle_between_D1-1D1-2_and_C1C4-1
D163_C	Gamma	loga	Angle_between_D2-1D2-2_and_C1C4-1
D166_C	Gamma	loga	Angle_between_D1-1D1-2_and_C4-1C4-2
D167_C	Gamma	loga	Angle_between_D2-1D2-2_and_C4-1C4-2
D169_C	Gamma	loga	Angle_between_C4-1D1-1_and_C4-1C1
D170_C	Gamma	loga	Angle_between_C4-1D2-1_and_C4-1C1
D173_C	Gamma	loga	Maximal_distance_between_nuclear_gravity_center_and_nuclear_outline_in_mother
D174_C	Gamma	loga	Maximal_distance_between_nuclear_gravity_center_and_nuclear_outline_in_bud
D176_C	Gamma	loga	Nuclear_long_axis_length_in_mother
D177_C	Gamma	loga	Nuclear_long_axis_length_in_bud
D179_C	Gamma	loga	Nuclear_minimum_radius_in_mother
D180_C	Gamma	loga	Nuclear_minimum_radius_in_bud
D185_C	Gamma	loga	Total_length_of_two_straight_segments_D11-1C4-1_and_D11-2C4-1
D186_C	Gamma	loga	Total_length_of_two_straight_segments_D12-1C4-1_and_D12-2C4-1
D188_C	Gamma	loga	Distance_between_nuclear_gravity_center_and_brightest_point_in_mother
D189_C	Gamma	loga	Distance_between_nuclear_gravity_center_and_brightest_point_in_bud
D191_C	Gamma	loga	Average_of_nuclear_brightness_in_mother
D192_C	Gamma	loga	Average_of_nuclear_brightness_in_bud
D193_C	Gamma	loga	Average_of_nuclear_brightness_in_whole_cell
D194_C	Gamma	loga	Maximal_intensity_of_nuclear_brightness_divided_by_average_in_mother
D195_C	Gamma	loga	Maximal_intensity_of_nuclear_brightness_divided_by_average_in_bud
D196_C	Gamma	loga	Maximal_intensity_of_nuclear_brightness_divided_by_average_in_whole_cell
D197_C	Gamma	loga	Ratio_of_nuclear_size
D198_C	Gamma	loga	Ratio_of_nuclear_brightness
A101_A	Beta	logitb	Actin_region_ratio_in_whole_cell
D105_A	Beta	logitb	Ratio_of_D102_to_C103
D147_A	Beta	logitb	Relative_distance_of_nuclear_gravity_center_to_cell_center
D148_A	Beta	logitb	Relative_distance_of_nuclear_brightest_point_to_cell_center
C117_A1B	Beta	logitb	Cell_outline_ratio
C118_A1B	Beta	logitb	Cell_size_ratio
A9_A1B	Beta	logitb	Proportion_of_actin_region_at_neck
A101_A1B	Beta	logitb	Actin_region_ratio_in_whole_cell
A102_A1B	Beta	logitb	Bud_actin_region_ratio_to_total_region
A103_A1B	Beta	logitb	Relative_distance_of_actin_patch_center_from_neck_in_mother
A104_A1B	Beta	logitb	Relative_distance_of_actin_patch_center_from_neck_in_bud
D107_A1B	Beta	logitb	Ratio_of_D104_to_C103
D114_A1B	Beta	logitb	Ratio_of_D110_to_C128
D147_A1B	Beta	logitb	Relative_distance_of_nuclear_gravity_center_to_mother_center
D148_A1B	Beta	logitb	Relative_distance_of_nuclear_brightest_point_to_mother_center
C117_C	Beta	logitb	Cell_outline_ratio
C118_C	Beta	logitb	Cell_size_ratio
A9_C	Beta	logitb	Proportion_of_actin_region_at_neck
A101_C	Beta	logitb	Actin_region_ratio_in_whole_cell
A102_C	Beta	logitb	Bud_actin_region_ratio_to_total_region
A103_C	Beta	logitb	Relative_distance_of_actin_patch_center_from_neck_in_mother
A104_C	Beta	logitb	Relative_distance_of_actin_patch_center_from_neck_in_bud
D106_C	Beta	logitb	Ratio_of_D103_to_C103
D112_C	Beta	logitb	Ratio_of_D108_to_C128
D113_C	Beta	logitb	Ratio_of_D109_to_C107
D123_C	Beta	logitb	Ratio_of_D121_to_C107
D147_C	Beta	logitb	Relative_distance_of_nuclear_gravity_center_in_mother_to_mother_center
D148_C	Beta	logitb	Relative_distance_of_nuclear_brightest_point_in_mother_to_mother_center
D149_C	Beta	logitb	Relative_distance_of_nuclear_gravity_center_in_bud_to_bud_center
D150_C	Beta	logitb	Relative_distance_of_nuclear_brightest_point_in_bud_to_bud_center
C115_A	Beta	1/logitc	Whole_cell_axis_ratio
C115_A1B	Beta	1/logitc	Mother_axis_ratio
C115_C	Beta	1/logitc	Mother_axis_ratio
D182_A	Beta	2/logitd	Nuclear_axis_ratio
D184_A1B	Beta	2/logitd	Nuclear_axis_ratio
D182_C	Beta	2/logitd	Nuclear_axis_ratio_in_mother
D183_C	Beta	2/logitd	Nuclear_axis_ratio_in_bud
CCV11-1_A	Gaussian	identitye	Noise_of_whole_cell_size
CCV12-1_A	Gaussian	identitye	Noise_of_whole_cell_outline_length
CCV13_A	Gaussian	identitye	Noise_of_whole_cell_fitness_for_ellipse
CCV103_A	Gaussian	identitye	Noise_of_long_axis_length_in_whole_cell
CCV104_A	Gaussian	identitye	Noise_of_short_axis_length_in_whole_cell
CCV115_A	Gaussian	identitye	Noise_of_whole_cell_axis_ratio
CCV126_A	Gaussian	identitye	Noise_of_brightness_difference_of_cell_wall
CCV127_A	Gaussian	identitye	Noise_of_thickness_difference_of_cell_wall
ACV7-1_A	Gaussian	identitye	Noise_of_size_of_actin_region
ACV8-1_A	Gaussian	identitye	Noise_of_actin_region_brightness
ACV101_A	Gaussian	identitye	Noise_of_actin_region_ratio_in_whole_cell
ACV120_A	Gaussian	identitye	Noise_of_total_length_of_actin_patch_link
ACV121_A	Gaussian	identitye	Noise_of_maximal_distance_between_patches
ACV122_A	Gaussian	identitye	Noise_of_number_of_bright_actin_patches
ACV123_A	Gaussian	identitye	Noise_of_ratio_of_actin_patches_to_actin_region
DCV14-1_A	Gaussian	identitye	Noise_of_nuclear_size
DCV15-1_A	Gaussian	identitye	Noise_of_nuclear_brightness
DCV16-1_A	Gaussian	identitye	Noise_of_maximal_intensity_of_nuclear_brightness
DCV17-1_A	Gaussian	identitye	Noise_of_nuclear_fitness_for_ellipse
DCV102_A	Gaussian	identitye	Noise_of_distance_between_nuclear_gravity_center_and_mother_tip
DCV105_A	Gaussian	identitye	Noise_of_ratio_of_D102_to_C103
DCV117_A	Gaussian	identitye	Noise_of_distance_between_nuclear_gravity_center_and_cell_center
DCV127_A	Gaussian	identitye	Noise_of_distance_between_nuclear_brightest_point_and_cell_tip
DCV135_A	Gaussian	identitye	Noise_of_distance_between_nuclear_brightest_point_and_cell_center
DCV147_A	Gaussian	identitye	Noise_of_relative_distance_of_nuclear_gravity_center_to_cell_center
DCV148_A	Gaussian	identitye	Noise_of_relative_distance_of_nuclear_brightest_point_to_cell_center
DCV154_A	Gaussian	identitye	Noise_of_angle_between_C1D1-1_and_C1C1-2
DCV155_A	Gaussian	identitye	Noise_of_angle_between_C1D2-1_and_C1C1-2
DCV173_A	Gaussian	identitye	Noise_of_maximal_distance_between_nuclear_gravity_center_and_nuclear_outline
DCV176_A	Gaussian	identitye	Noise_of_nuclear_long_axis_length
DCV179_A	Gaussian	identitye	Noise_of_nuclear_minimum_radius
DCV182_A	Gaussian	identitye	Noise_of_nuclear_axis_ratio
DCV188_A	Gaussian	identitye	Noise_of_distance_between_nuclear_gravity_center_and_brightest_point
DCV191_A	Gaussian	identitye	Noise_of_average_of_nuclear_brightness
DCV194_A	Gaussian	identitye	Noise_of_maximal_intensity_of_nuclear_brightness_divided_by_average
CCV11-1_A1B	Gaussian	identitye	Noise_of_mother_cell_size
CCV11-2_A1B	Gaussian	identitye	Noise_of_bud_cell_size
CCV12-1_A1B	Gaussian	identitye	Noise_of_mother_cell_outline_length
CCV12-2_A1B	Gaussian	identitye	Noise_of_bud_cell_outline_length
CCV13_A1B	Gaussian	identitye	Noise_of_mother_cell_fitness_for_ellipse
CCV101_A1B	Gaussian	identitye	Noise_of_whole_cell_size
CCV102_A1B	Gaussian	identitye	Noise_of_whole_cell_outline_length
CCV103_A1B	Gaussian	identitye	Noise_of_long_axis_length_in_mother
CCV104_A1B	Gaussian	identitye	Noise_of_short_axis_length_in_mother
CCV105_A1B	Gaussian	identitye	Noise_of_neck_position
CCV106_A1B	Gaussian	identitye	Noise_of_bud_direction
CCV107_A1B	Gaussian	identitye	Noise_of_long_axis_length_in_bud
CCV108_A1B	Gaussian	identitye	Noise_of_short_axis_length_in_bud
CCV109_A1B	Gaussian	identitye	Noise_of_neck_width
CCV110_A1B	Gaussian	identitye	Noise_of_distance_between_bud_tip_and_mother_long_axis_extension
CCV111_A1B	Gaussian	identitye	Noise_of_distance_between_bud_tip_and_mother_short_axis_extension
CCV112_A1B	Gaussian	identitye	Noise_of_distance_between_middle_point_of_neck_and_mother_center
CCV113_A1B	Gaussian	identitye	Noise_of_distance_between_bud_tip_and_mother_long_axis_through_middle_point_of_neck
CCV114_A1B	Gaussian	identitye	Noise_of_bud_axis_ratio
CCV115_A1B	Gaussian	identitye	Noise_of_mother_axis_ratio
CCV116_A1B	Gaussian	identitye	Noise_of_axis_ratio_ratio
CCV117_A1B	Gaussian	identitye	Noise_of_cell_outline_ratio
CCV118_A1B	Gaussian	identitye	Noise_of_cell_size_ratio
CCV126_A1B	Gaussian	identitye	Noise_of_brightness_difference_of_cell_wall
CCV127_A1B	Gaussian	identitye	Noise_of_thickness_difference_of_cell_wall
CCV128_A1B	Gaussian	identitye	Noise_of_distance_between_middle_point_of_neck_and_mother_hip
ACV7-1_A1B	Gaussian	identitye	Noise_of_size_of_actin_region_in_mother
ACV7-2_A1B	Gaussian	identitye	Noise_of_size_of_actin_region_in_bud
ACV8-1_A1B	Gaussian	identitye	Noise_of_total_brightness_of_actin_region_in_mother
ACV8-2_A1B	Gaussian	identitye	Noise_of_total_brightness_of_actin_region_in_bud
ACV9_A1B	Gaussian	identitye	Noise_of_proportion_of_actin_region_at_neck
ACV101_A1B	Gaussian	identitye	Noise_of_actin_region_ratio_in_whole_cell
ACV102_A1B	Gaussian	identitye	Noise_of_bud_actin_region_ratio_to_total_region
ACV103_A1B	Gaussian	identitye	Noise_of_relative_distance_of_actin_patch_center_from_neck_in_mother
ACV104_A1B	Gaussian	identitye	Noise_of_relative_distance_of_actin_patch_center_from_neck_in_bud
ACV120_A1B	Gaussian	identitye	Noise_of_total_length_of_actin_patch_link
ACV121_A1B	Gaussian	identitye	Noise_of_maximal_distance_between_patches
ACV122_A1B	Gaussian	identitye	Noise_of_number_of_bright_actin_patches
ACV123_A1B	Gaussian	identitye	Noise_of_ratio_of_actin_patches_to_actin_region
DCV14-3_A1B	Gaussian	identitye	Noise_of_nuclear_size
DCV15-3_A1B	Gaussian	identitye	Noise_of_nuclear_brightness
DCV16-3_A1B	Gaussian	identitye	Noise_of_maximal_intensity_of_nuclear_brightness
DCV17-3_A1B	Gaussian	identitye	Noise_of_nuclear_fitness_for_ellipse
DCV104_A1B	Gaussian	identitye	Noise_of_distance_between_nuclear_gravity_center_and_mother_tip
DCV107_A1B	Gaussian	identitye	Noise_of_ratio_of_D104_to_C103
DCV110_A1B	Gaussian	identitye	Noise_of_distance_between_nuclear_gravity_center_and_middle_point_of_neck
DCV114_A1B	Gaussian	identitye	Noise_of_ratio_of_D110_to_C128
DCV118_A1B	Gaussian	identitye	Noise_of_distance_between_nuclear_gravity_center_and_mother_center
DCV126_A1B	Gaussian	identitye	Noise_of_distance_between_nuclear_gravity_center_and_mother_hip
DCV129_A1B	Gaussian	identitye	Noise_of_distance_between_nuclear_brightest_point_and_mother_tip
DCV132_A1B	Gaussian	identitye	Noise_of_distance_between_nuclear_brightest_point_and_middle_point_of_neck
DCV136_A1B	Gaussian	identitye	Noise_of_distance_between_nuclear_brightest_point_and_mother_center
DCV142_A1B	Gaussian	identitye	Noise_of_distance_between_nuclear_brightest_point_and_mother_hip
DCV143_A1B	Gaussian	identitye	Noise_of_distance_between_nuclear_outline_point_D6-1_and_middle_point_of_neck
DCV145_A1B	Gaussian	identitye	Noise_of_distance_between_nuclear_outline_point_D7_and_mother_hip
DCV147_A1B	Gaussian	identitye	Noise_of_relative_distance_of_nuclear_gravity_center_to_mother_center
DCV148_A1B	Gaussian	identitye	Noise_of_relative_distance_of_nuclear_brightest_point_to_mother_center
DCV152_A1B	Gaussian	identitye	Noise_of_mobility_of_nucleus_in_mother
DCV154_A1B	Gaussian	identitye	Noise_of_angle_between_C1D1-1_and_C1C1-2
DCV155_A1B	Gaussian	identitye	Noise_of_angle_between_C1D2-1_and_C1C1-2
DCV161_A1B	Gaussian	identitye	Noise_of_angle_between_D3-1D4-1_and_C1-1C1-2_or_between_D3-3D4-3_and_C1-1C1-2
DCV165_A1B	Gaussian	identitye	Noise_of_angle_between_D3-1D4-1_and_C1C4-1_or_between_D3-3D4-3_and_C1C4-1
DCV169_A1B	Gaussian	identitye	Noise_of_angle_between_C4-1D1-1_and_C4-1C1
DCV170_A1B	Gaussian	identitye	Noise_of_angle_between_C4-1D2-1_and_C4-1C1
DCV172_A1B	Gaussian	identitye	Noise_of_angle_between_C4-1D4_and_C4-1C1
DCV175_A1B	Gaussian	identitye	Noise_of_maximal_distance_between_nuclear_gravity_center_and_nuclear_outline
DCV178_A1B	Gaussian	identitye	Noise_of_nuclear_long_axis_length
DCV181_A1B	Gaussian	identitye	Noise_of_nuclear_minimum_radius
DCV184_A1B	Gaussian	identitye	Noise_of_nuclear_axis_ratio
DCV190_A1B	Gaussian	identitye	Noise_of_distance_between_nuclear_gravity_center_and_brightest_point
DCV193_A1B	Gaussian	identitye	Noise_of_average_of_nuclear_brightness
DCV196_A1B	Gaussian	identitye	Noise_of_maximal_intensity_of_nuclear_brightness_divided_by_average
CCV11-1_C	Gaussian	identitye	Noise_of_mother_cell_size
CCV11-2_C	Gaussian	identitye	Noise_of_bud_cell_size
CCV12-1_C	Gaussian	identitye	Noise_of_mother_cell_outline_length
CCV12-2_C	Gaussian	identitye	Noise_of_bud_cell_outline_length
CCV13_C	Gaussian	identitye	Noise_of_mother_cell_fitness_for_ellipse
CCV101_C	Gaussian	identitye	Noise_of_whole_cell_size
CCV102_C	Gaussian	identitye	Noise_of_whole_cell_outline_length
CCV103_C	Gaussian	identitye	Noise_of_long_axis_length_in_mother
CCV104_C	Gaussian	identitye	Noise_of_short_axis_length_in_mother
CCV105_C	Gaussian	identitye	Noise_of_neck_position
CCV106_C	Gaussian	identitye	Noise_of_bud_direction
CCV107_C	Gaussian	identitye	Noise_of_long_axis_length_in_bud
CCV108_C	Gaussian	identitye	Noise_of_short_axis_length_in_bud
CCV109_C	Gaussian	identitye	Noise_of_neck_width
CCV110_C	Gaussian	identitye	Noise_of_distance_between_bud_tip_and_mother_long_axis_extension
CCV111_C	Gaussian	identitye	Noise_of_distance_between_bud_tip_and_mother_short_axis_extension
CCV112_C	Gaussian	identitye	Noise_of_distance_between_middle_point_of_neck_and_mother_center
CCV113_C	Gaussian	identitye	Noise_of_distance_between_bud_tip_and_mother_long_axis_through_middle_point_of_neck
CCV114_C	Gaussian	identitye	Noise_of_bud_axis_ratio
CCV115_C	Gaussian	identitye	Noise_of_mother_axis_ratio
CCV116_C	Gaussian	identitye	Noise_of_axis_ratio_ratio
CCV117_C	Gaussian	identitye	Noise_of_cell_outline_ratio
CCV118_C	Gaussian	identitye	Noise_of_cell_size_ratio
CCV126_C	Gaussian	identitye	Noise_of_brightness_difference_of_cell_wall
CCV127_C	Gaussian	identitye	Noise_of_thickness_difference_of_cell_wall
CCV128_C	Gaussian	identitye	Noise_of_distance_between_middle_point_of_neck_and_mother_hip
ACV7-1_C	Gaussian	identitye	Noise_of_size_of_actin_region_in_mother
ACV7-2_C	Gaussian	identitye	Noise_of_size_of_actin_region_in_bud
ACV8-1_C	Gaussian	identitye	Noise_of_total_brightness_of_actin_region_in_mother
ACV8-2_C	Gaussian	identitye	Noise_of_total_brightness_of_actin_region_in_bud
ACV9_C	Gaussian	identitye	Noise_of_proportion_of_actin_region_at_neck
ACV101_C	Gaussian	identitye	Noise_of_actin_region_ratio_in_whole_cell
ACV102_C	Gaussian	identitye	Noise_of_bud_actin_region_ratio_to_total_region
ACV103_C	Gaussian	identitye	Noise_of_relative_distance_of_actin_patch_center_from_neck_in_mother
ACV104_C	Gaussian	identitye	Noise_of_relative_distance_of_actin_patch_center_from_neck_in_bud
ACV120_C	Gaussian	identitye	Noise_of_total_length_of_actin_patch_link
ACV121_C	Gaussian	identitye	Noise_of_maximal_distance_between_patches
ACV122_C	Gaussian	identitye	Noise_of_number_of_bright_actin_patches
ACV123_C	Gaussian	identitye	Noise_of_ratio_of_actin_patches_to_actin_region
DCV14-1_C	Gaussian	identitye	Noise_of_nuclear_size_in_mother
DCV14-2_C	Gaussian	identitye	Noise_of_nuclear_size_in_bud
DCV14-3_C	Gaussian	identitye	Noise_of_nuclear_size_in_whole_cell
DCV15-1_C	Gaussian	identitye	Noise_of_nuclear_brightness_in_mother
DCV15-2_C	Gaussian	identitye	Noise_of_nuclear_brightness_in_bud
DCV15-3_C	Gaussian	identitye	Noise_of_nuclear_brightness_in_whole_cell
DCV16-1_C	Gaussian	identitye	Noise_of_maximal_intensity_of_nuclear_brightness_in_mother
DCV16-2_C	Gaussian	identitye	Noise_of_maximal_intensity_of_nuclear_brightness_in_bud
DCV16-3_C	Gaussian	identitye	Noise_of_maximal_intensity_of_nuclear_brightness_in_whole_cell
DCV17-1_C	Gaussian	identitye	Noise_of_nuclear_fitness_for_ellipse_in_mother
DCV17-2_C	Gaussian	identitye	Noise_of_nuclear_fitness_for_ellipse_in_bud
DCV103_C	Gaussian	identitye	Noise_of_distance_between_nuclear_gravity_center_in_mother_and_mother_tip
DCV106_C	Gaussian	identitye	Noise_of_ratio_of_D103_to_C103
DCV108_C	Gaussian	identitye	Noise_of_distance_between_nuclear_gravity_center_in_mother_and_middle_point_of_neck
DCV109_C	Gaussian	identitye	Noise_of_distance_between_nuclear_gravity_center_in_bud_and_middle_point_of_neck
DCV112_C	Gaussian	identitye	Noise_of_ratio_of_D108_to_C128
DCV113_C	Gaussian	identitye	Noise_of_ratio_of_D109_to_C107
DCV116_C	Gaussian	identitye	Noise_of_distance_between_two_nuclear_gravity_centers_through_middle_point_of_neck
DCV117_C	Gaussian	identitye	Noise_of_distance_between_nuclear_gravity_center_in_mother_and_mother_center
DCV119_C	Gaussian	identitye	Noise_of_distance_between_nuclear_gravity_center_in_bud_and_bud_center
DCV121_C	Gaussian	identitye	Noise_of_distance_between_nuclear_gravity_center_in_bud_and_bud_tip
DCV123_C	Gaussian	identitye	Noise_of_ratio_of_D121_to_C107
DCV125_C	Gaussian	identitye	Noise_of_distance_between_nuclear_gravity_center_in_mother_and_mother_hip
DCV128_C	Gaussian	identitye	Noise_of_distance_between_nuclear_brightest_point_in_mother_and_mother_tip
DCV130_C	Gaussian	identitye	Noise_of_distance_between_nuclear_brightest_point_in_mother_and_middle_point_of_neck
DCV131_C	Gaussian	identitye	Noise_of_distance_between_nuclear_brightest_point_in_bud_and_middle_point_of_neck
DCV134_C	Gaussian	identitye	Noise_of_distance_between_two_nuclear_brightest_points_through_middle_point_of_neck
DCV135_C	Gaussian	identitye	Noise_of_distance_between_nuclear_brightest_point_in_mother_and_mother_center
DCV137_C	Gaussian	identitye	Noise_of_distance_between_nuclear_brightest_point_in_bud_and_bud_center
DCV139_C	Gaussian	identitye	Noise_of_distance_between_nuclear_brightest_point_in_bud_and_bud_tip
DCV141_C	Gaussian	identitye	Noise_of_distance_between_nuclear_brightest_point_in_mother_and_mother_hip
DCV143_C	Gaussian	identitye	Noise_of_distance_between_nuclear_outline_point_D6-1_in_mother_and_middle_point_of_neck
DCV144_C	Gaussian	identitye	Noise_of_distance_between_nuclear_outline_point_D6-2_in_bud_and_middle_point_of_neck
DCV145_C	Gaussian	identitye	Noise_of_distance_between_nuclear_outline_point_D7_in_mother_and_mother_hip
DCV146_C	Gaussian	identitye	Noise_of_distance_between_nuclear_outline_point_D8_in_bud_and_bud_tip
DCV147_C	Gaussian	identitye	Noise_of_relative_distance_of_nuclear_gravity_center_in_mother_to_mother_center
DCV148_C	Gaussian	identitye	Noise_of_relative_distance_of_nuclear_brightest_point_in_mother_to_mother_center
DCV149_C	Gaussian	identitye	Noise_of_relative_distance_of_nuclear_gravity_center_in_bud_to_bud_center
DCV150_C	Gaussian	identitye	Noise_of_relative_distance_of_nuclear_brightest_point_in_bud_to_bud_center
DCV151_C	Gaussian	identitye	Noise_of_ratio_of_distance_between_each_nucleus_and_middle_point_of_neck
DCV152_C	Gaussian	identitye	Noise_of_mobility_of_nucleus_in_mother
DCV153_C	Gaussian	identitye	Noise_of_mobility_of_nucleus_in_bud
DCV154_C	Gaussian	identitye	Noise_of_angle_between_C1D1-1_and_C1C1-2
DCV155_C	Gaussian	identitye	Noise_of_angle_between_C1D2-1_and_C1C1-2
DCV156_C	Gaussian	identitye	Noise_of_angle_between_C2D1-2_and_C2C4-2
DCV157_C	Gaussian	identitye	Noise_of_angle_between_C2D2-2_and_C2C4-2
DCV158_C	Gaussian	identitye	Noise_of_angle_between_D1-1D1-2_and_C1-1C1-2
DCV159_C	Gaussian	identitye	Noise_of_angle_between_D2-1D2-2_and_C1-1C1-2
DCV162_C	Gaussian	identitye	Noise_of_angle_between_D1-1D1-2_and_C1C4-1
DCV163_C	Gaussian	identitye	Noise_of_angle_between_D2-1D2-2_and_C1C4-1
DCV166_C	Gaussian	identitye	Noise_of_angle_between_D1-1D1-2_and_C4-1C4-2
DCV167_C	Gaussian	identitye	Noise_of_angle_between_D2-1D2-2_and_C4-1C4-2
DCV169_C	Gaussian	identitye	Noise_of_angle_between_C4-1D1-1_and_C4-1C1
DCV170_C	Gaussian	identitye	Noise_of_angle_between_C4-1D2-1_and_C4-1C1
DCV173_C	Gaussian	identitye	Noise_of_maximal_distance_between_nuclear_gravity_center_and_nuclear_outline_in_mother
DCV174_C	Gaussian	identitye	Noise_of_maximal_distance_between_nuclear_gravity_center_and_nuclear_outline_in_bud
DCV176_C	Gaussian	identitye	Noise_of_nuclear_long_axis_length_in_mother
DCV177_C	Gaussian	identitye	Noise_of_nuclear_long_axis_length_in_bud
DCV179_C	Gaussian	identitye	Noise_of_nuclear_minimum_radius_in_mother
DCV180_C	Gaussian	identitye	Noise_of_nuclear_minimum_radius_in_bud
DCV182_C	Gaussian	identitye	Noise_of_nuclear_axis_ratio_in_mother
DCV183_C	Gaussian	identitye	Noise_of_nuclear_axis_ratio_in_bud
DCV185_C	Gaussian	identitye	Noise_of_total_length_of_two_straight_segments_D11-1C4-1_and_D11-2C4-1
DCV186_C	Gaussian	identitye	Noise_of_total_length_of_two_straight_segments_D12-1C4-1_and_D12-2C4-1
DCV188_C	Gaussian	identitye	Noise_of_distance_between_nuclear_gravity_center_and_brightest_point_in_mother
DCV189_C	Gaussian	identitye	Noise_of_distance_between_nuclear_gravity_center_and_brightest_point_in_bud
DCV191_C	Gaussian	identitye	Noise_of_average_of_nuclear_brightness_in_mother
DCV192_C	Gaussian	identitye	Noise_of_average_of_nuclear_brightness_in_bud
DCV193_C	Gaussian	identitye	Noise_of_average_of_nuclear_brightness_in_whole_cell
DCV194_C	Gaussian	identitye	Noise_of_maximal_intensity_of_nuclear_brightness_divided_by_average_in_mother
DCV195_C	Gaussian	identitye	Noise_of_maximal_intensity_of_nuclear_brightness_divided_by_average_in_bud
DCV196_C	Gaussian	identitye	Noise_of_maximal_intensity_of_nuclear_brightness_divided_by_average_in_whole_cell
DCV197_C	Gaussian	identitye	Noise_of_ratio_of_nuclear_size
DCV198_C	Gaussian	identitye	Noise_of_ratio_of_nuclear_brightness
A105_A	Beta-binomial	logitb	Actin_a_ratio
A106_A	Beta-binomial	logitb	Actin_b_ratio
A113_A	Beta-binomial	logitb	Actin_n_ratio
C123_A1B	Beta-binomial	logitb	Small_bud_ratio
C124_A1B	Beta-binomial	logitb	Medium_bud_ratio
C125_A1B	Beta-binomial	logitb	Large_bud_ratio
A107_A1B	Beta-binomial	logitb	Actin_c_api_ratio
A108_A1B	Beta-binomial	logitb	Actin_d_iso_ratio
A109_A1B	Beta-binomial	logitb	Actin_e_ratio
A110_A1B	Beta-binomial	logitb	Actin_f_ratio
A112_A1B	Beta-binomial	logitb	Actin_cd_ratio
A113_A1B	Beta-binomial	logitb	Actin_n_ratio
C123_C	Beta-binomial	logitb	Small_bud_ratio
C124_C	Beta-binomial	logitb	Medium_bud_ratio
C125_C	Beta-binomial	logitb	Large_bud_ratio
A107_C	Beta-binomial	logitb	Actin_c_api_ratio
A108_C	Beta-binomial	logitb	Actin_d_iso_ratio
A109_C	Beta-binomial	logitb	Actin_e_ratio
A110_C	Beta-binomial	logitb	Actin_f_ratio
A112_C	Beta-binomial	logitb	Actin_cd_ratio
A113_C	Beta-binomial	logitb	Actin_n_ratio
C119	Beta-binomial	logitb	No_bud_ratio
C120	Beta-binomial	logitb	Small_bud_ratio
C121	Beta-binomial	logitb	Medium_bud_ratio
C122	Beta-binomial	logitb	Large_bud_ratio
C123	Beta-binomial	logitb	Small_bud_ratio_to_budded_cells
C124	Beta-binomial	logitb	Medium_bud_ratio_to_buded_cells
C125	Beta-binomial	logitb	Large_bud_ratio_to_buded_cells
A105	Beta-binomial	logitb	Actin_a_ratio
A106	Beta-binomial	logitb	Actin_b_ratio
A107	Beta-binomial	logitb	Actin_c_api_ratio
A108	Beta-binomial	logitb	Actin_d_iso_ratio
A109	Beta-binomial	logitb	Actin_e_ratio
A110	Beta-binomial	logitb	Actin_f_ratio
A111	Beta-binomial	logitb	Actin_ae_ratio
A112	Beta-binomial	logitb	Actin_bcd_ratio
A113	Beta-binomial	logitb	Actin_n_ratio
A114	Beta-binomial	logitb	Actin_a_ratio_to_no_bud_cells
A115	Beta-binomial	logitb	Actin_b_ratio_to_no_bud_cells
A116	Beta-binomial	logitb	Actin_c_api_ratio_to_budded_cells
A117	Beta-binomial	logitb	Actin_d_iso_ratio_to_budded_cells
A118	Beta-binomial	logitb	Actin_e_ratio_to_budded_cells
A119	Beta-binomial	logitb	Actin_f_ratio_to_budded_cells
D199	Beta-binomial	logitb	Nuclear_A_ratio
D200	Beta-binomial	logitb	Nuclear_A1_ratio
D201	Beta-binomial	logitb	Nuclear_B_ratio
D202	Beta-binomial	logitb	Nuclear_C_ratio
D203	Beta-binomial	logitb	Nuclear_D_ratio
D204	Beta-binomial	logitb	Nuclear_E_ratio
D205	Beta-binomial	logitb	Nuclear_F_ratio
D206	Beta-binomial	logitb	Nuclear_A_ratio_to_no_bud_cells
D207	Beta-binomial	logitb	Nuclear_A1_ratio_to_budded_cells
D208	Beta-binomial	logitb	Nuclear_B_ratio_to_budded_cells
D209	Beta-binomial	logitb	Nuclear_C_ratio_to_budded_cells
D210	Beta-binomial	logitb	Nuclear_A_ratio_to_nuclear_AA1BC_cells
D211	Beta-binomial	logitb	Nuclear_A1_ratio_to_nuclear_AA1BC_cells
D212	Beta-binomial	logitb	Nuclear_B_ratio_to_nuclear_AA1BC_cells
D213	Beta-binomial	logitb	Nuclear_C_ratio_to_nuclear_AA1BC_cells
D214	Beta-binomial	logitb	Nuclear_A1_ratio_to_nuclear_A1BC_cells
D215	Beta-binomial	logitb	Nuclear_B_ratio_to_nuclear_A1BC_cells
D216	Beta-binomial	logitb	Nuclear_C_ratio_to_nuclear_A1BC_cells
alog is defined as η(y) = log(y)
blogit is defined as η(y) = logit(y) = log(y) - log(1-y)
c1/logit is defined as η(y) = logit(1/y)
d2/logit is defined as η(y) = logit(2/y)
eidentity is defined as η(y) = y
